# Supplementary material for: Genetic mapping of novel QTL for seed protein stability in food-grade soybean (Glycine max)
Source: Theor Appl Genet. 2025 Nov 14;138(12):304. doi: 10.1007/s00122-025-05089-2 (PMC12618324; doi:10.1007/s00122-025-05089-2)
Supplement: Supplementary file 1 — Supplementary file1 (XLSX 265 kb) [file 122_2025_5089_MOESM1_ESM.xlsx]

## Sheet: Raw_Pheno
	Supplemental Table 1. Individual year and pooled Raw and BLUP derived phenotypic values from 218 RILs
		Raw Data								BLUP-Derived
	Line ID	2019	2020	2021	2022	Pooled	Abs	Rel		2020	2021	2022	Pooled	Abs	Rel
	170137-3F3:4--001	44.12	41.595	44.28	42.62	43.1538	1.07357	0.0250805		41.8112	44.3182	43.3529	42.8907	1.03246	0.0240719
	170137-3F3:4--002	42.48	42.655	43.16	42.62	42.7287	0.359978	0.00842763		42.7726	43.6378	43.9802	43.1753	0.508187	0.0117703
	170137-3F3:4--003	48.37	44.17	44.55	50.35	46.86	2.56461	0.0553648		44.1466	44.4822	49.028	45.6733	2.22622	0.0487422
	170137-3F3:4--004	48.77	45.445	45.675	48.98	47.2175	1.73589	0.0369372		45.303	45.2984	48.3779	46.458	1.45058	0.0312236
	170137-3F3:4--005	42.91	43.62	43.995	44.54	43.7662	0.662797	0.0151393		43.6478	44.0286	44.8387	44.0534	0.496597	0.0112726
	170137-3F3:4--006	42.58	43.685	43.86	43.855	43.495	0.455125	0.0104325		43.7068	43.9265	44.3287	43.923	0.257504	0.00586262
	170137-3F3:4--007	48.52	42.535	44.215	44.54	44.9525	1.87908	0.0422808		42.6638	44.1948	44.8699	43.8909	0.92297	0.0210287
	170137-3F3:4--008	49.35	45.99	45.22	47.555	47.0288	1.50641	0.0322592		45.7973	44.9545	47.252	46.069	0.948972	0.0205989
	170137-3F3:4--009	49.94	44.47	45.715	47.545	46.9175	1.89678	0.0408035		44.4187	45.3286	47.2441	45.7674	1.17755	0.0257289
	170137-3F3:4--010	45.43	42.745	42.16	42.175	43.1275	1.22233	0.0285601		42.8542	42.6416	43.0013	42.6642	0.147686	0.00346159
	170137-3F3:4--011	42.26	41.865	42.1	42.925	42.2875	0.816481	0.0193061		42.0561	42.5962	43.5939	42.6088	0.637	0.01495
	170137-3F3:4--012	45.62	43.795	44.37	45.35	44.7837	0.721781	0.0161601		43.8065	44.312	45.5098	44.5392	0.71427	0.0160369
	170137-3F3:4--013	46.63	43.75	43.575	45.655	44.9025	1.32299	0.0296265		43.7657	43.7111	45.7508	44.3834	0.948926	0.0213802
	170137-3F3:4--014	47.07	44.435	45.14	45.565	45.5525	1.32211	0.0291417		44.387	44.692	45.6797	44.9692	0.551735	0.0122692
	170137-3F3:4--015	44.67	41.03	43.02	43.24	42.99	1.64692	0.0385651		41.2988	43.4041	43.8428	42.6533	1.11039	0.0260329
	170137-3F3:4--017	46.81	42.48	44.54	44.515	44.5863	1.4806	0.0334802		42.6139	44.3275	44.8501	43.8419	0.955138	0.0217859
	170137-3F3:4--019	46.86	42.3	42.56	42.815	43.6337	1.62132	0.0374656		42.4506	43.1246	43.507	42.8631	0.4367	0.0101883
	170137-3F3:4--023	42.94	42.235	42.84	42.44	42.6137	0.487901	0.0114742		42.3917	43.2947	43.2107	42.7608	0.407345	0.00952614
	170137-3F3:4--025	46.3	46.75	46.165	47.4	46.6538	0.659304	0.0141166		46.4866	45.6688	47.1295	46.5206	0.597772	0.0128496
	170137-3F3:4--026	51.75	46.505	46.7	50.855	48.9525	2.77733	0.0572022		46.2644	46.0732	49.8593	47.6118	1.74146	0.0365763
	170137-3F3:4--027	47.85	44.505	44.72	44.785	45.465	1.2059	0.026724		44.4505	44.5765	45.0634	44.6835	0.2643	0.00591494
	170137-3F3:4--028	46.55	43.785	44.19	47.15	45.4187	1.51979	0.0335812		43.7974	44.176	46.932	45.0084	1.397	0.0310387
	170137-3F3:4--029	45.02	42.045	42.715	42.925	43.1762	0.949251	0.0221204		42.2193	43.0611	43.5939	42.8405	0.565861	0.0132086
	170137-3F3:4--030	43.92	44.36	44.86	46.825	44.9912	1.5062	0.033364		44.319	44.6824	46.6752	45.2764	1.03578	0.0228767
	170137-3F3:4--032	45.69	42.795	42.81	44.015	43.8275	1.23802	0.0284201		42.8996	43.1329	44.4551	43.4043	0.684944	0.0157806
	170137-3F3:4--033	42.82	41.55	42.38	42.185	42.2338	0.610433	0.0144824		41.7704	42.8078	43.0092	42.383	0.542791	0.0128068
	170137-3F3:4--034	46.14	45.05	45.25	46.175	45.6538	0.635809	0.013948		44.9448	44.9772	46.1617	45.4017	0.566167	0.0124702
	170137-3F3:4--035	45.3	47.27	46.7	48.22	46.8725	1.16107	0.0246181		46.9582	45.7884	47.7774	47.149	0.816176	0.0173106
	170137-3F3:4--036	44.36	46.22	44.31	46.43	45.33	1.55078	0.0339624		46.0059	44.3364	46.3631	45.7727	0.88332	0.0192979
	170137-3F3:4--037	43.42	45.325	-	46.425	45.0567	1.29335	0.0284978		45.1942	-	46.3592	45.6771	0.582505	0.0127527
	170137-3F3:4--039	45.18	44.275	48.77	45.915	46.035	1.5244	0.0333408		44.2419	47.0461	45.9562	45.6943	1.15423	0.0252598
	170137-3F3:4--042	43.35	41.39	42.65	41.29	42.17	0.976024	0.0232978		41.6253	43.3279	42.3021	42.0892	0.699955	0.0166303
	170137-3F3:4--043	48.16	43.345	45.25	45.805	45.64	1.71661	0.0379069		43.3984	44.7589	45.8693	44.698	1.01048	0.0226067
	170137-3F3:4--044	49.41	45.165	45.31	46.69	46.6437	1.52714	0.032909		45.0491	44.7953	46.5686	45.6309	0.782987	0.0171592
	170137-3F3:4--045	41	43.55	43.44	44.37	43.09	1.30861	0.0301663		43.5843	43.6592	44.7356	43.9699	0.525933	0.0119612
	170137-3F3:4--047	43.65	43.16	45.41	41.82	43.51	1.26664	0.0293407		43.2306	44.8561	42.7208	43.303	0.910512	0.0210265
	170137-3F3:4--048	46.27	43.825	47.55	44.33	45.4937	1.6009	0.0355584		43.8337	46.1562	44.7039	44.7509	0.958022	0.0214079
	170137-3F3:4--049	47.62	44.55	46.24	44.805	45.8038	1.3682	0.0301486		44.4913	45.3603	44.8487	44.8115	0.356643	0.00795874
	170137-3F3:4--050	46.27	44.65	44.63	45.28	45.2075	0.837415	0.0185696		44.582	44.3822	45.7172	44.7951	0.587944	0.0131252
	170137-3F3:4--051	45.14	41.41	42.94	45.095	43.6463	1.96385	0.0451303		41.6434	43.3555	45.3084	43.402	1.49729	0.0344982
	170137-3F3:4--053	46.96	44.385	45.33	46.285	45.74	1.11311	0.0244077		44.3416	44.8075	46.2486	45.2301	0.811733	0.0179467
	170137-3F3:4--055	43.19	42.165	42.84	42.17	42.5913	0.457639	0.0107807		42.3282	43.2947	42.9974	42.6448	0.404206	0.00947843
	170137-3F3:4--056	44.91	42.225	43.25	44.345	43.6825	1.08709	0.0249619		42.3826	43.5438	44.7158	43.477	0.952536	0.021909
	170137-3F3:4--057	44.85	43.28	43.27	46.115	44.3788	1.81376	0.0407724		43.3394	43.556	46.1143	44.4439	1.26013	0.0283534
	170137-3F3:4--058	-	48.195	46.93	52.58	49.235	1.54882	0.0318688		47.7972	45.7795	51.2222	48.9495	2.24657	0.0458957
	170137-3F3:4--061	47.07	44.91	46.15	48.015	46.5362	1.9885	0.0427528		44.8178	45.3057	47.6154	46.1391	1.22019	0.0264459
	170137-3F3:4--062	45.57	43.355	43.81	45.51	44.5613	1.03472	0.0233465		43.4075	43.884	45.8674	44.1412	1.06524	0.0241325
	170137-3F3:4--063	46.8	44.65	45.32	46.9	45.9175	1.50708	0.0328555		44.582	44.8014	46.7345	45.5286	0.967138	0.0212424
	170137-3F3:4--064	50.76	47.445	47.25	48.995	48.6125	1.26604	0.0261137		47.117	45.974	48.3897	47.5255	0.986704	0.0207616
	170137-3F3:4--068	42.88	43.305	-	45.345	43.8433	0.398403	0.0091872		43.3621	-	44.8618	43.832	0.749845	0.0171072
	170137-3F3:4--069	42.41	42.31	-	44.24	42.9867	1.11489	0.0258663		42.4597	-	44.6328	43.5388	1.08658	0.0249567
	170137-3F3:4--070	49.61	47.4225	-	49.705	48.9125	1.36675	0.0281968		46.9401	-	48.9507	47.8173	1.00529	0.0210235
	170137-3F3:4--071	44.84	42.515	-	45.505	44.2867	1.48147	0.0335356		42.6456	-	45.6323	44.1433	1.49335	0.0338296
	170137-3F3:4--077	47.12	47.75	-	47.245	47.3717	1.10311	0.0232616		47.3936	-	47.0071	47.0114	0.193255	0.00411081
	170137-3F3:4--078	48.18	46.03	43.17	47.44	46.205	1.96394	0.0427662		45.8336	43.405	47.1611	45.4498	1.55525	0.034219
	170137-3F3:4--079	44.99	44.355	43.72	47.695	45.19	1.68685	0.0370993		44.3144	43.978	47.3626	45.4675	1.52243	0.033484
	170137-3F3:4--080	46.46	46.315	44.95	46.555	46.07	1.13936	0.024761		46.0921	44.7504	46.4619	45.7936	0.735308	0.016057
	170137-3F3:4--081	48.02	45.47	43.56	45.76	45.7025	1.94129	0.0425039		45.3257	43.8808	45.8338	45.1605	0.82732	0.0183196
	170137-3F3:4--082	44.08	46.01	44.82	46.24	45.2875	0.854222	0.0188022		45.8154	44.6463	46.3441	45.6405	0.709397	0.0155432
	170137-3F3:4--083	44.57	42.24	43.02	44.48	43.5775	1.44458	0.033205		42.3962	43.5527	44.8225	43.5302	0.990884	0.0227631
	170137-3F3:4--084	48.8	43.965	41.98	45.38	45.0312	2.19925	0.0489682		43.9607	42.9209	45.5335	44.2482	1.074	0.0242721
	170137-3F3:4--085	46.69	44.115	43.78	47.71	45.5738	2.32204	0.0508254		44.0968	44.0144	47.3745	45.401	1.56488	0.0344681
	170137-3F3:4--086	49.66	47.485	46.41	49.775	48.3325	1.58276	0.0326802		47.1532	45.6123	49.006	47.7032	1.38743	0.0290846
	170137-3F3:4--088	49.89	46.825	45.91	50.915	48.385	2.1231	0.0437332		46.5546	45.3085	49.9067	47.7816	1.94172	0.0406373
	170137-3F3:4--089	47.65	45.635	44.38	48.365	46.5075	1.55005	0.0332117		45.4753	44.379	47.892	46.2451	1.46754	0.031734
	170137-3F3:4--090	46.78	45.825	44.46	47.495	46.14	1.15452	0.0249285		45.6477	44.4276	47.2046	46.0268	1.13649	0.0246918
	170137-3F3:4--092	46.58	44.03	42.115	44.885	44.4025	1.6793	0.0380867		44.0197	42.6075	45.1424	43.8152	1.03712	0.0236703
	170137-3F3:4--093	45.21	44.555	43.07	44.835	44.4175	0.892106	0.0201359		44.4958	43.3294	45.1029	44.2318	0.73596	0.0166387
	170137-3F3:4--094	44.99	45.8	42.49	42.86	44.035	1.74778	0.039814		45.625	42.891	43.5425	43.8501	1.166	0.0265905
	170137-3F3:4--096	45.99	43.785	42.85	40.66	43.3212	1.74311	0.0401508		43.7974	43.4494	42.305	43.1236	0.637556	0.0147844
	170137-3F3:4--097	42.32	42.105	42.335	43.98	42.685	0.81433	0.0191472		42.2737	42.7738	44.473	42.875	0.941269	0.0219538
	170137-3F3:4--098	44	43.51	43.935	41.865	43.3275	0.908129	0.0210062		43.548	43.9832	42.7564	43.314	0.507843	0.0117247
	170137-3F3:4--102	45.185	42.875	43.35	45.05	44.115	1.02375	0.023252		43.0945	43.541	45.2728	43.9259	0.939464	0.0213875
	170137-3F3:4--104	47.3	45.34	46.44	49.09	47.0425	1.55723	0.0331285		45.2078	45.8766	48.4648	46.6823	1.40451	0.0300865
	170137-3F3:4--105	44.95	43.56	42.595	46.765	44.4675	1.89546	0.0426918		43.5934	42.9704	46.6278	44.3659	1.59767	0.0360113
	170137-3F3:4--106	46.67	43.905	44.06	46.26	45.2237	1.30882	0.0290739		43.9063	44.0777	46.2288	44.7461	1.05677	0.0236171
	170137-3F3:4--107	44.76	43.965	43.525	47.86	45.0275	2.01661	0.0447482		43.9607	43.6733	47.493	45.0739	1.73683	0.0385329
	170137-3F3:4--108	47.26	46.37	45.235	47.13	46.4988	1.04341	0.0224922		46.142	44.9658	46.9162	46.0602	0.801854	0.0174088
	170137-3F3:4--110	46.56	43.245	43.505	42.31	43.905	1.41343	0.0323229		43.3077	43.6582	43.7778	43.4193	0.199487	0.00459443
	170137-3F3:4--111	46.82	46.175	44.68	47.92	46.3988	1.26928	0.0273914		45.9651	44.5463	47.5404	46.0719	1.22287	0.0265427
	170137-3F3:4--112	45.28	46.22	43.87	48.715	46.0213	1.91454	0.0411699		46.0059	44.0691	48.1685	46.477	1.67441	0.0360265
	170137-3F3:4--113	45.9	44.115	43.09	-	44.3683	1.06805	0.0241067		44.0968	43.5952	-	44.0235	0.250755	0.00569593
	170137-3F3:4--114	45.47	43.5325	42.52	43.88	43.8506	1.23304	0.028434		42.886	42.9137	44.803	43.1925	0.89726	0.0207735
	170137-3F3:4--115	40.19	39.97	42.08	40.32	40.64	1.0975	0.0269628		40.3374	42.5811	41.5357	41.2918	0.916696	0.0222004
	170137-3F3:4--116	39.68	40.435	40.7	41.03	40.4613	0.738893	0.0182115		40.7591	41.538	42.0967	41.2321	0.548513	0.0133031
	170137-3F3:4--119	44.78	44.63	42.475	48.73	45.1538	3.15287	0.069745		44.5593	42.8796	48.1803	45.2138	2.21185	0.0489198
	170137-3F3:4--121	41.69	42.4	43.74	42.445	42.5687	1.11734	0.0261708		42.5413	43.8358	43.2146	43.1027	0.52862	0.0122642
	170137-3F3:4--122	45.66	44.05	43.055	44.97	44.4337	1.33168	0.0300887		44.0378	43.318	45.2096	44.1197	0.779546	0.0176689
	170137-3F3:4--126	43.2	43.88	42.745	43.32	43.2862	0.496882	0.0114767		43.8836	43.0837	44.4374	43.5489	0.55565	0.0127592
	170137-3F3:4--127	47.06	43.94	44.11	46.395	45.3762	1.18931	0.0265756		43.938	44.2149	44.9497	44.279	0.426875	0.00964058
	170137-3F3:4--129	45.53	44.16	44.4	47.82	45.4775	1.27188	0.0281089		44.7588	44.3347	47.2453	45.1759	1.28383	0.0284185
	170137-3F3:4--130	44.39	43.1	44.255	42.91	43.6638	0.947342	0.021748		43.1762	44.2251	43.582	43.5922	0.431846	0.00990649
	170137-3F3:4--132	49.87	47.22	44.55	48.86	47.625	2.22058	0.0469286		46.6175	44.4481	48.2831	46.5282	1.57013	0.0337457
	170137-3F3:4--133	42.75	44.865	44.91	46.84	44.8412	1.50255	0.0332864		44.777	44.7202	46.6871	45.4425	0.91411	0.0201157
	170137-3F3:4--134	45.81	44.72	45.735	47.735	46	1.27318	0.0276615		44.6455	45.3438	47.3942	45.9014	1.16655	0.0254141
	170137-3F3:4--135	48.87	45.725	45.73	47.725	47.0125	1.28564	0.0275021		45.557	45.34	47.3863	46.1899	0.917787	0.0198699
	170137-3F3:4--137	47.9	44.87	44.655	48.785	46.5525	2.18151	0.0470558		44.7815	44.5274	48.2238	45.9364	1.68579	0.0366983
	170137-3F3:4--138	41.5	42.115	44.125	43.155	42.7237	1.13681	0.0264998		42.2828	44.1268	43.7756	43.3387	0.79945	0.0184465
	170137-3F3:4--139	47.31	43.735	44.865	46.225	45.5337	1.33101	0.0293952		43.7521	44.6861	46.2012	44.9209	1.00916	0.0224653
	170137-3F3:4--140	47.12	43.515	43.17	44.925	44.6825	1.78908	0.0403542		43.5526	43.405	45.1741	43.9842	0.801436	0.018221
	170137-3F3:4--141	43.67	41.07	43.28	46.305	43.5812	2.24347	0.0514361		41.335	43.7107	46.2644	43.7979	2.01283	0.0459572
	170137-3F3:4--142	43.98	42.93	-	-	43.455	0.525	0.0120815		43.1564	-	-	43.7021	-	-
	170137-3F3:4--143	43.66	44.1	44.63	47.77	45.04	1.86937	0.0413957		44.0832	44.3007	47.4218	45.3289	1.5252	0.0336474
	170137-3F3:4--145	45.68	45.695	45.265	45.37	45.5025	1.54007	0.0337798		45.5298	45.2908	45.5256	45.476	0.11167	0.00245557
	170137-3F3:4--146	44.87	44	45.045	44.25	44.5413	0.430444	0.00969592		43.9924	44.5577	44.6407	44.3732	0.288031	0.00649112
	170137-3F3:4--147	43.88	43.225	43.1	41.13	42.8338	2.05709	0.047284		43.2895	44.6257	42.6119	43.6066	0.836641	0.0191861
	170137-3F3:4--148	50.55	47.335	48.175	51.975	49.5087	1.97991	0.039868		47.0172	46.9156	50.7442	48.7687	1.78134	0.0365262
	170137-3F3:4--150	43.97	42.585	43.57	46.3	44.1063	1.75391	0.0396649		42.726	43.7382	46.1561	44.2944	1.439	0.0324871
	170137-3F3:4--151	44.1	43.625	44.8	45.69	44.5537	0.964217	0.0216249		43.6693	44.4855	45.6742	44.6951	0.823196	0.018418
	170137-3F3:4--152	45.72	44.95	45.33	47.545	45.8863	1.13063	0.0245753		44.871	44.8075	47.1398	45.8701	1.0848	0.0236494
	170137-3F3:4--154	45.54	44.685	46.09	49.96	46.5688	2.0113	0.0435422		44.6306	45.2692	48.2669	46.0396	1.58523	0.0344318
	170137-3F3:4--156	46.09	43.64	43.79	44.09	44.4025	0.880183	0.0199031		43.6829	43.8719	44.41	43.9822	0.308062	0.00700423
	170137-3F3:4--157	42.26	42.685	42.44	44.28	42.9162	1.11407	0.0258456		42.8167	43.0517	44.5602	43.4911	0.77246	0.0177613
	170137-3F3:4--159	47.28	46.505	46.63	48.395	47.2025	1.09898	0.0232416		46.2813	45.5973	47.8114	46.9121	0.925631	0.0197312
	170137-3F3:4--160	-	42.235	-	45.325	43.78	2.34355	0.0535303		42.4086	-	45.3858	43.9219	1.4886	0.0338921
	170137-3F3:4--161	44.515	43.6625	44.17	44.62	44.2419	0.766377	0.0172724		43.8779	44.1027	44.8288	44.3011	0.405786	0.00915973
	170137-3F3:4--163	48.62	45.54	45.11	46.145	46.3537	1.47619	0.0319636		45.4061	44.6738	46.0337	45.5563	0.555701	0.0121981
	170137-3F3:4--164	43.23	43.08	43.53	43	43.21	0.330793	0.00766008		43.175	43.7139	43.7219	43.4223	0.25598	0.00589511
	170137-3F3:4--166	48.46	45.4	45.46	46.46	46.445	1.10077	0.0237884		45.2791	44.8865	46.2825	45.6757	0.58785	0.0128701
	170137-3F3:4--168	46.52	43.58	43.49	47.065	45.1638	1.75149	0.0387355		43.6285	43.6896	46.7605	44.9253	1.46228	0.0325491
	170137-3F3:4--169	49.66	47.46	46.65	49.115	48.2213	1.59166	0.0329924		47.1475	45.6094	48.3802	47.4868	1.13346	0.023869
	170137-3F3:4--170	44.17	41.915	42.8	44.245	43.2825	1.18775	0.0274848		42.1183	43.2704	44.5325	43.2779	0.985914	0.022781
	170137-3F3:4--172	47.06	43.145	44.66	45.84	45.1763	1.81367	0.0403502		43.2339	44.4004	45.7927	44.5587	1.04596	0.0234739
	170137-3F3:4--173	47.69	45.87	46.79	48.935	47.3212	1.37952	0.0291356		45.7054	45.6945	48.238	46.9069	1.19646	0.0255071
	170137-3F3:4--174	47.05	43.895	47.11	48.37	46.6063	1.95502	0.0420903		43.9141	45.8889	47.7916	46.0952	1.58306	0.0343432
	170137-3F3:4--175	46.63	43.73	-	44.565	44.975	1.38561	0.0310368		43.7645	-	44.7853	44.2242	0.510415	0.0115415
	170137-3F3:4--176	48.79	46.59	47.12	46.555	47.2638	0.919722	0.0195547		46.3584	45.895	46.3576	46.397	0.218277	0.00470455
	170137-3F3:4--177	42.81	43.73	45.52	46.64	44.675	2.41524	0.0538575		43.7645	44.9229	46.4248	45.1777	1.08906	0.0241061
	170137-3F3:4--178	45.91	44.865	45.39	48.97	46.2837	1.80668	0.0388575		44.7939	44.8439	48.2657	46.3373	1.62494	0.0350676
	170137-3F3:4--179	46.23	43.115	45.47	47.215	45.5075	1.98528	0.0437352		43.2067	44.8925	46.879	45.1555	1.5009	0.0332385
	170137-3F3:4--182	42.4	43.105	44.8	44.73	43.7588	0.979565	0.0223585		43.1976	44.4855	44.9157	44.1903	0.72994	0.0165181
	170137-3F3:4--183	42.46	42.015	44.08	41.665	42.555	0.914853	0.0216192		42.209	44.0481	42.4941	42.6504	0.808157	0.0189484
	170137-3F3:4--184	45.62	42.69	43.68	44.875	44.2163	1.66371	0.0377502		42.8212	43.805	45.0303	43.9072	0.903614	0.0205801
	170137-3F3:4--185	44.02	43.595	45.74	45.62	44.7438	1.07681	0.0240905		43.642	45.0566	45.6189	44.8213	0.831656	0.0185549
	170137-3F3:4--186	44.63	45.455	45.24	46.41	45.4338	0.940798	0.0206315		45.329	44.7528	46.243	45.6399	0.613572	0.0134438
	170137-3F3:4--187	39.64	40.96	43.02	43.54	41.79	1.5195	0.0362275		41.2522	43.4041	43.9755	42.7493	1.17252	0.0274279
	170137-3F3:4--188	43.73	44.14	45.38	47.5	45.1875	1.38144	0.0307137		44.1364	44.8379	47.1056	45.2368	1.26716	0.0280118
	170137-3F3:4--189	46.28	46.925	46.57	50.565	47.585	2.17505	0.0453403		46.6623	45.5608	49.5258	47.7852	1.67115	0.0349721
	170137-3F3:4--190	42.85	41.325	-	42.685	42.2867	0.724613	0.0171815		41.5832	-	43.3	42.4622	0.85836	0.0202147
	170137-3F3:4--191	45.56	43.015	-	45.48	44.685	1.63112	0.0366462		43.116	-	45.5082	44.3064	1.19612	0.0269966
	170137-3F3:4--192	43.04	41.915	46.21	42.265	43.3575	1.55845	0.0362978		42.1183	45.3421	42.9681	43.1841	1.36425	0.0315914
	170137-3F3:4--193	44.1	44.41	43.93	45.575	44.5037	0.982746	0.0220018		44.3812	43.9569	45.5833	44.7752	0.688814	0.0153838
	170137-3F3:4--194	-	45.56	45.95	46.535	46.015	0.703403	0.0152821		45.4242	45.1842	46.3418	45.8394	0.498851	0.0108826
	170137-3F3:4--195	-	44.56	44.21	47.24	45.3367	2.43039	0.0533424		44.5173	44.127	46.8988	45.442	1.22505	0.0269586
	170137-3F3:4--196	41.2	40.68	44.66	41.465	42.0012	2.19935	0.0527528		40.9982	44.4004	42.3361	42.2257	1.39945	0.0331422
	170137-3F3:4--197	46.84	45.91	45.48	50.075	47.0763	2.119	0.044722		45.7417	44.8986	49.1387	47.086	1.83269	0.0389223
	170137-3F3:4--198	44.17	42.665	-	42.99	43.275	0.827227	0.019195		42.7986	-	43.5409	43.1386	0.371185	0.00860447
	170137-3F3:4--199	46.78	42.585	-	45.515	44.96	1.77039	0.0396983		42.726	-	45.5359	44.144	1.40495	0.0318264
	170137-3F3:4--200	47.12	44.06	-	48.41	46.53	2.71083	0.058408		44.0638	-	47.8232	45.9409	1.87971	0.0409158
	170137-3F3:4--201	43.65	42.165	-	44.495	43.4367	1.41204	0.03254		42.3451	-	44.73	43.5519	1.19247	0.0273803
	170137-3F3:4--202	45.57	43.76	45.14	45.455	44.9813	1.65889	0.0369821		43.7917	44.692	45.4885	44.719	0.693148	0.0155001
	170137-3F3:4--203	47.11	46.005	44.23	46.935	46.07	1.59739	0.0345731		45.8278	44.1392	46.6578	45.8343	1.04796	0.0228642
	170137-3F3:4--204	44	41.685	42.6	45.325	43.4025	1.54694	0.0356137		41.9098	43.1489	45.3858	43.5337	1.43844	0.033042
	170137-3F3:4--205	42.01	40.17	42.19	43.675	42.0113	1.58507	0.0377562		40.5357	42.8998	44.0821	42.3843	1.47439	0.0347862
	170137-3F3:4--206	44.03	42.975	43.48	45.98	44.1162	1.74779	0.0395099		43.0797	43.6835	45.9033	44.3472	1.21402	0.0273753
	170137-3F3:4--207	42.78	42.46	41.29	43.135	42.4162	0.679207	0.0159651		42.6126	42.353	43.6555	42.8277	0.562868	0.0131426
	170137-3F3:4--208	43.39	43.91	43.59	46.23	44.28	1.3663	0.0306736		43.9278	43.7504	46.1008	44.7701	1.06866	0.02387
	170137-3F3:4--209	41.36	40.21	43.45	44.455	42.3687	1.83573	0.0433399		40.572	43.6653	44.6984	42.8789	1.75321	0.0408874
	170137-3F3:4--210	41.64	42.105	43.18	43.205	42.5325	0.66095	0.015525		42.2907	43.5013	43.7108	43.0528	0.625944	0.014539
	170137-3F3:4--211	42.2	41.22	43.22	42.745	42.3462	0.922745	0.021853		41.488	43.5256	43.3474	42.6009	0.921389	0.0216284
	170137-3F3:4--212	43	41.35	44.21	43.12	42.92	1.20761	0.0282867		41.6059	44.127	43.6437	42.942	1.0925	0.0254414
	170137-3F3:4--213	38.67	41.4	43.84	43.93	41.96	1.95171	0.0462545		41.6513	43.9022	44.2836	43.1722	1.1615	0.0269038
	170137-3F3:4--214	44.89	45.46	46.37	47.69	46.1025	1.58352	0.0342309		45.3335	45.4393	47.2544	46.2708	0.881606	0.0190532
	170137-3F3:4--215	46.35	44.985	43.49	48.11	45.7338	1.70603	0.0370835		44.9027	43.6896	47.5862	45.7609	1.62808	0.035578
	170137-3F3:4--216	42.21	42.155	43.475	43.945	42.9462	1.1923	0.0276948		42.336	43.6355	44.2955	43.3569	0.814021	0.0187749
	170137-3F3:4--217	36.59	37.87	39.37	39.1	38.2325	0.810262	0.0204534		38.4497	40.5327	40.4675	39.5005	0.966948	0.0244794
	170137-3F3:4--218	44.52	43.65	41.92	42.725	43.2037	1.01722	0.0236477		43.6919	42.4601	43.3316	42.984	0.517102	0.0120301
	170137-3F3:4--219	46.69	45.28	43.87	47.515	45.8388	1.63975	0.0358674		45.1703	43.9341	47.1161	45.4228	1.30977	0.0288351
	170137-3F3:4--220	51.32	46.905	46.92	50.76	48.9762	2.01219	0.0416703		46.6441	46.2394	49.2344	47.2497	1.32679	0.0280803
	170137-3F3:4--222	44.87	44.345	43.6	45.025	44.46	0.737281	0.0166049		44.3223	43.73	45.1488	44.3462	0.581835	0.0131203
	170137-3F3:4--223	48.16	45.955	45.99	47.265	46.8425	0.867704	0.0185986		45.7825	45.5365	46.9186	46.1644	0.601965	0.0130396
	170137-3F3:4--224	45.57	44.67	43.615	46.7	45.1388	1.08575	0.0242319		44.617	43.7413	46.1381	44.6072	0.99023	0.0221989
	170137-3F3:4--225	47.64	45.945	45.685	49.55	47.205	1.44595	0.030935		45.7734	45.306	47.9992	46.2341	1.17502	0.0254145
	170137-3F3:4--226	49.97	46.325	45.35	46.965	47.1525	1.51984	0.03251		46.1181	45.0527	46.6815	45.9983	0.675391	0.0146829
	170137-3F3:4--227	46.11	43.955	43.515	46.32	44.975	1.28567	0.0286896		43.9686	43.6657	46.1719	44.5851	1.11692	0.0250513
	170137-3F3:4--228	46.18	43.345	43.48	45.335	44.585	1.26146	0.0284387		43.4153	43.6393	45.3937	44.1102	0.884564	0.0200535
	170137-3F3:4--229	42.03	40.205	40.335	41.465	41.0087	0.850575	0.0208154		40.5674	41.2621	42.3361	41.1512	0.727546	0.0176798
	170137-3F3:4--230	48.84	44.755	43.225	43.65	45.1175	1.86019	0.0417217		44.6941	43.4465	44.0624	43.9557	0.50934	0.0115876
	170137-3F3:4--231	50.08	46.805	45.725	48.845	47.8637	1.6254	0.0341851		46.5534	45.3362	48.1669	46.7952	1.1594	0.024776
	170137-3F3:4--232	45.8	42.785	43.86	46.95	44.8487	2.4563	0.054935		42.9074	43.9265	46.6697	44.5283	1.58879	0.0356804
	170137-3F3:4--233	45.91	44.05	43.24	47.42	45.155	1.85723	0.0407215		43.9601	43.6864	47.041	45.2901	1.52099	0.0335833
	170137-3F3:4--234	45.12	43.055	43.36	45.335	44.2175	0.914112	0.0209275		43.1523	43.5486	44.2639	43.574	0.459987	0.0105565
	170137-3F3:4--235	45.68	45.15	44.33	44.29	44.8625	0.584535	0.0129453		45.0524	44.2818	45.6979	44.996	0.578872	0.012865
	170137-3F3:4--236	45.28	44.52	44.455	46.08	45.0837	0.812583	0.0181037		44.481	44.3762	46.1783	44.7974	0.825929	0.018437
	170137-3F3:4--238	43.08	43.31	41.78	43.335	42.8763	0.843881	0.0196951		43.3836	42.3543	43.8135	43.0219	0.612234	0.0142308
	170137-3F3:4--239	44.07	42.96	44.005	45.405	44.11	1.01432	0.0229923		43.0661	44.0361	45.449	44.1714	0.978388	0.0221498
	170137-3F3:4--240	41.31	42.6	43.095	44.09	42.7737	1.20769	0.0280969		42.7396	43.3483	44.41	43.4181	0.690254	0.0158978
	170137-3F3:4--241	48.22	48.29	46.635	49.305	48.1125	1.15422	0.0239977		47.9003	46.024	48.5303	47.6271	1.06452	0.0223511
	170137-3F3:4--243	46.28	-	-	-	46.28	-	-		-	-	-	-	-	-
	170137-3F3:4--244	44.59	45.925	44.98	48.39	45.9712	1.70172	0.0367014		45.7553	44.7435	47.8074	46.3706	1.27465	0.0274883
	170137-3F3:4--245	45.57	47.825	47.21	48.79	47.3488	1.13914	0.0238973		47.4785	45.9496	48.1234	47.5959	0.91158	0.0191525
	170137-3F3:4--246	42	43.8075	45.155	46.35	44.3281	2.1494	0.048216		43.8779	44.9053	46.1956	45.0426	0.948251	0.0210523
	170137-3F3:4--248	45.28	45.08	45.49	44.39	45.06	1.12685	0.0250679		44.9889	45.0533	44.6471	44.805	0.178282	0.00397907
	170137-3F3:4--249	44.26	45.345	43.445	46.17	44.805	1.06982	0.0239503		45.2292	43.6128	45.792	44.6891	0.923656	0.0206685
	170137-3F3:4--250	45.47	45.08	44.295	47.405	45.5625	1.48973	0.0326868		44.9889	44.2553	47.0292	45.4563	1.17356	0.0258173
	170137-3F3:4--251	43.17	43.925	43.545	42.985	43.4062	0.749133	0.0172452		43.9413	43.6884	43.537	43.6134	0.166804	0.0038246
	170137-3F3:4--253	45.44	43.275	42.78	46.91	44.6013	2.2367	0.050284		43.3518	43.1102	46.6381	44.3447	1.60914	0.0362871
	170137-3F3:4--254	45.54	46.515	43.465	51.015	46.6338	3.28392	0.0701842		46.2904	45.5394	49.8814	47.6905	1.8948	0.0397312
	170137-3F3:4--255	47.44	45.2825	44.855	45.265	45.7106	0.925216	0.0203504		45.1748	44.6786	45.3384	45.0557	0.280539	0.00622649
	170137-3F3:4--256	45.32	45.86	45.075	48.455	46.1775	1.45764	0.0314825		45.6963	44.8449	47.8588	46.2169	1.26862	0.0274493
	170137-3F3:4--257	49.77	47.56	46.195	48.35	47.9688	1.45814	0.0304858		47.2382	45.6915	48.0971	46.9845	0.995403	0.0211858
	170137-3F3:4--258	45.32	44.44	45.815	47.545	45.78	1.52784	0.0333258		44.4084	45.4042	47.1398	45.7535	1.12862	0.0246673
	170137-3F3:4--259	47	42.43	44.16	48.915	45.6262	1.89149	0.0419561		42.7994	44.0967	46.1642	44.528	1.38562	0.031118
	170137-3F3:4--260	43.8	42.965	43.865	43.935	43.6412	1.11979	0.0256723		43.0707	43.9303	44.2876	43.7037	0.510717	0.0116859
	170137-3F3:4--261	43.58	42.445	43.21	44.285	43.38	0.843223	0.0194403		42.599	43.6681	44.5641	43.4817	0.80327	0.0184738
	170137-3F3:4--262	42.31	41.895	-	43.085	42.43	0.941033	0.022166		42.1002	-	43.616	42.861	0.757895	0.0176826
	170137-3F3:4--263	46.05	44.73	45.875	49.325	46.495	1.83583	0.0394305		44.6715	45.4496	48.5461	46.3742	1.67356	0.0360883
	170137-3F3:4--264	-	45.46	45.13	50.03	46.8733	2.25814	0.0481753		45.3335	44.8865	49.1031	46.5752	1.89122	0.0406056
	170137-3F3:4--265	45.6	43.365	43.465	47.35	44.945	1.92926	0.0430144		43.4335	43.6279	46.9857	44.6987	1.63065	0.0364808
	170137-3F3:4--266	47.88	44.205	44.935	44.745	45.4413	1.34962	0.0299298		44.1953	44.7391	44.9275	44.6128	0.310443	0.00695861
	170137-3F3:4--267	46.18	43.92	44.445	45.73	45.0687	0.948186	0.021113		43.9368	44.3687	45.7058	44.674	0.753034	0.0168562
	170137-3F3:4--268	45.09	41.125	42.64	41.73	42.6463	1.32095	0.0312302		41.4019	43.0044	42.5454	42.1681	0.673831	0.0159796
	170137-3F3:4--270	43.24	40.175	40.705	44.575	42.1737	2.4603	0.0585487		40.5402	41.5418	44.7932	42.1565	1.81546	0.0430647
	170137-3F3:4--271	43.79	44.165	45.035	43.165	44.0388	1.44541	0.032795		44.159	44.8147	43.6792	44.1699	0.465394	0.0105365
	170137-3F3:4--272	46.88	46.165	46.735	50.07	47.4625	1.72809	0.0363458		45.9729	46.0996	49.1347	47.26	1.46155	0.0309257
	170137-3F3:4--273	44.13	44.725	44.495	45.255	44.6512	0.796005	0.0177975		44.6669	44.4065	45.3305	44.7847	0.389004	0.00868609
	170137-3F3:4--274	45.6	45.5	45.11	47.94	46.0375	1.25297	0.0271795		45.3698	44.8713	47.4519	45.9721	1.11766	0.0243118
	170137-3F3:4--275	44.9	45.52	45.515	47.96	45.9738	1.27761	0.0276975		45.388	45.1775	47.4677	46.1018	1.03358	0.0224195

## Sheet: Weather
	Supplemental Table 2 Average Temperature and Sum Precipitation accumulation for all year/location environments tested within this work
	Location	Year	Month	Average Temperature (C)	Total Precipitation (mm)
	Michigan	2020	May	13.61	109.97
	Michigan	2021	May	13.63	24.37
	Missouri	2022	May	18.19	129.54
	Michigan	2020	June	20.06	73.67
	Michigan	2021	June	21.17	176.5
	Missouri	2022	June	23.41	49.53
	Michigan	2020	July	23.39	41.65
	Michigan	2021	July	21.4	93.46
	Missouri	2022	July	25.17	53.59
	Michigan	2020	Aug	21.17	69.34
	Michigan	2021	Aug	22.48	96
	Missouri	2022	Aug	23.58	92.45

## Sheet: Haplos_10_18_20
	Supplemental Table 3 Protein phenotype recoreded at 3 year/location environments for 218 RIL individuals. Entries grouped into haplotypes by QTL allele favorability status at qtlP20, qtlS10, and qtlS18
	SNP	nr	20_21_22_Avg	22_20_Avg	22_21_Avg	22_21_20_Avg	22_20_19_Avg	Yr2019_Avg	2020_Avg	2021_Avg	Yr2022MO_Avg	ALL(22_21_20)_BLUPs	Abs_BLUPs	Abs_Raw	Rel_Raw	Entry	Gm10_49447586_C_T	Gm18_57517100_C_T	Gm20_15908501_A_G	GroupID	Group
	1_11	10	42.36	42.46	42.1675	42.36	43.45	45.43	42.745	42.16	42.175	42.6724	0.147686	1.22233	0.0285601	1_11	CC	CC	AA	3	CC/CC/AA
	1_118	106	42.485	42.1775	42.115	42.485	42.745	43.88	43.225	43.1	41.13	43.6159	0.836641	2.05709	0.047284	1_118	CC	CC	AA	3	CC/CC/AA
	2_106	205	43.3133	43.365	43.7475	43.3133	43.4367	43.58	42.445	43.21	44.285	43.5013	0.80327	0.843223	0.0194403	2_106	CC	CC	AA	3	CC/CC/AA
	2_13	118	43.2033	43.04	43.265	43.2033	43.1033	43.23	43.08	43.53	43	43.439	0.25598	0.330793	0.00766008	2_13	CC	CC	AA	3	CC/CC/AA
	2_23	128	45.2967	45.185	46.08	45.2967	44.3933	42.81	43.73	45.52	46.64	45.1915	1.08906	2.41524	0.0538575	2_23	CC	CC	AA	3	CC/CC/AA
	2_3	109	44.705	44.6575	45.245	44.705	44.4717	44.1	43.625	44.8	45.69	44.7089	0.823196	0.964217	0.0216249	2_3	CC	CC	AA	3	CC/CC/AA
	2_41	145	42.2683	41.0725	43.0625	42.2683	41.115	41.2	40.68	44.66	41.465	42.2399	1.39945	2.19935	0.0527528	2_41	CC	CC	AA	3	CC/CC/AA
	2_44	148	44.05	44.05	45.515	44.05	44.96	46.78	42.585	-	45.515	44.1606	1.40495	1.77039	0.0396983	2_44	CC	CC	AA	3	CC/CC/AA
	2_51	155	44.145	44.4775	44.73	44.145	44.3283	44.03	42.975	43.48	45.98	44.3611	1.21402	1.74779	0.0395099	2_51	CC	CC	AA	3	CC/CC/AA
	2_56	159	42.83	42.655	43.1925	42.83	42.3167	41.64	42.105	43.18	43.205	43.0669	0.625944	0.66095	0.015525	2_56	CC	CC	AA	3	CC/CC/AA
	2_58	161	42.8933	42.235	43.665	42.8933	42.49	43	41.35	44.21	43.12	42.9561	1.0925	1.20761	0.0282867	2_58	CC	CC	AA	3	CC/CC/AA
	2_63	166	38.78	38.485	39.235	38.78	37.8533	36.59	37.87	39.37	39.1	39.5179	0.966948	0.810262	0.0204534	2_63	CC	CC	AA	3	CC/CC/AA
	2_64	167	42.765	43.1875	42.3225	42.765	43.6317	44.52	43.65	41.92	42.725	43.001	0.517102	1.01722	0.0236477	2_64	CC	CC	AA	3	CC/CC/AA
	2_67	170	44.3233	44.685	44.3125	44.3233	44.7467	44.87	44.345	43.6	45.025	44.363	0.581835	0.737281	0.0166049	2_67	CC	CC	AA	3	CC/CC/AA
	2_72	174	46.2133	46.645	46.1575	46.2133	47.7533	49.97	46.325	45.35	46.965	46.015	0.675391	1.51984	0.03251	2_72	CC	CC	AA	3	CC/CC/AA
	2_76	178	43.8767	44.2025	43.4375	43.8767	45.7483	48.84	44.755	43.225	43.65	43.9726	0.50934	1.86019	0.0417217	2_76	CC	CC	AA	3	CC/CC/AA
	2_84	185	42.8083	43.3225	42.5575	42.8083	43.2417	43.08	43.31	41.78	43.335	43.0388	0.612234	0.843881	0.0196951	2_84	CC	CC	AA	3	CC/CC/AA
	1_111	99	44.9417	44.98	45.545	44.9417	45.7567	47.31	43.735	44.865	46.225	44.9289	1.00916	1.33101	0.0293952	1_111	CC	CC	GG	4	CC/CC/GG
	1_116	104	45.4433	45.5325	45.3175	45.4433	45.5817	45.68	45.695	45.265	45.37	45.484	0.11167	1.54007	0.0337798	1_116	CC	CC	GG	4	CC/CC/GG
	1_117	105	44.4317	44.125	44.6475	44.4317	44.3733	44.87	44	45.045	44.25	44.3812	0.288031	0.430444	0.00969592	1_117	CC	CC	GG	4	CC/CC/GG
	1_119	107	49.1617	49.655	50.075	49.1617	49.9533	50.55	47.335	48.175	51.975	48.7774	1.78134	1.97991	0.039868	1_119	CC	CC	GG	4	CC/CC/GG
	1_20	19	46.7717	47.075	46.7825	46.7717	46.8167	46.3	46.75	46.165	47.4	46.5285	0.597772	0.659304	0.0141166	1_20	CC	CC	GG	4	CC/CC/GG
	1_29	28	47.3967	47.745	47.46	47.3967	46.93	45.3	47.27	46.7	48.22	47.1558	0.816176	1.16107	0.0246181	1_29	CC	CC	GG	4	CC/CC/GG
	1_46	44	44.2217	44.6975	44.6925	44.2217	44.7483	44.85	43.28	43.27	46.115	44.4531	1.26013	1.81376	0.0407724	1_46	CC	CC	GG	4	CC/CC/GG
	2_119	218	46.3317	46.74	46.7375	46.3317	46.1267	44.9	45.52	45.515	47.96	46.1184	1.03358	1.27761	0.0276975	2_119	CC	CC	GG	4	CC/CC/GG
	2_14	119	45.7733	45.93	45.96	45.7733	46.7733	48.46	45.4	45.46	46.46	45.6894	0.58785	1.10077	0.0237884	2_14	CC	CC	GG	4	CC/CC/GG
	2_21	126	44.1475	44.1475	44.565	44.1475	44.975	46.63	43.73	-	44.565	44.2408	0.510415	1.38561	0.0310368	2_21	CC	CC	GG	4	CC/CC/GG
	2_39	143	46.015	46.0475	46.2425	46.015	46.0475	-	45.56	45.95	46.535	45.8531	0.498851	0.703403	0.0152821	2_39	CC	CC	GG	4	CC/CC/GG
	2_66	169	48.195	48.8325	48.84	48.195	49.6617	51.32	46.905	46.92	50.76	47.2633	1.32679	2.01219	0.0416703	2_66	CC	CC	GG	4	CC/CC/GG
	2_71	173	47.06	47.7475	47.6175	47.06	47.7117	47.64	45.945	45.685	49.55	46.2535	1.17502	1.44595	0.030935	2_71	CC	CC	GG	4	CC/CC/GG
	1_113	101	43.5517	43.6875	44.7925	43.5517	43.6817	43.67	41.07	43.28	46.305	43.8051	2.01283	2.24347	0.0514361	1_113	TT	TT	AA	2	TT/TT/AA
	2_29	134	44.985	44.6075	45.68	44.985	44.4117	44.02	43.595	45.74	45.62	44.8351	0.831656	1.07681	0.0240905	2_29	TT	TT	AA	2	TT/TT/AA
	2_54	157	44.5767	45.07	44.91	44.5767	44.51	43.39	43.91	43.59	46.23	44.784	1.06866	1.3663	0.0306736	2_54	TT	TT	AA	2	TT/TT/AA
	2_55	158	42.705	42.3325	43.9525	42.705	42.0083	41.36	40.21	43.45	44.455	42.893	1.75321	1.83573	0.0433399	2_55	TT	TT	AA	2	TT/TT/AA
	2_61	164	45.5283	46.5475	45.8	45.5283	46.4817	46.35	44.985	43.49	48.11	45.7747	1.62808	1.70603	0.0370835	2_61	TT	TT	AA	2	TT/TT/AA
	2_70	172	44.995	45.685	45.1575	44.995	45.6467	45.57	44.67	43.615	46.7	44.6267	0.99023	1.08575	0.0242319	2_70	TT	TT	AA	2	TT/TT/AA
	2_78	180	44.5317	44.8675	45.405	44.5317	45.1783	45.8	42.785	43.86	46.95	44.5451	1.58879	2.4563	0.054935	2_78	TT	TT	AA	2	TT/TT/AA
	1_107	95	46.0633	46.2275	46.735	46.0633	46.0883	45.81	44.72	45.735	47.735	45.9093	1.16655	1.27318	0.0276615	1_107	TT	TT	GG	1	TT/TT/GG
	1_109	97	46.1033	46.8275	46.72	46.1033	47.185	47.9	44.87	44.655	48.785	45.9443	1.68579	2.18151	0.0470558	1_109	TT	TT	GG	1	TT/TT/GG
	1_115	103	45.5	45.935	46.2	45.5	45.1767	43.66	44.1	44.63	47.77	45.3368	1.5252	1.86937	0.0413957	1_115	TT	TT	GG	1	TT/TT/GG
	1_96	86	45.2783	46.68	45.6025	45.2783	46.0467	44.78	44.63	42.475	48.73	45.2218	2.21185	3.15287	0.069745	1_96	TT	TT	GG	1	TT/TT/GG
	2_109	208	46.8733	47.745	47.58	46.8733	47.745	-	45.46	45.13	50.03	46.5919	1.89122	2.25814	0.0481753	2_109	TT	TT	GG	1	TT/TT/GG
	2_114	213	41.8183	42.375	42.64	41.8183	42.6633	43.24	40.175	40.705	44.575	42.1735	1.81546	2.4603	0.0585487	2_114	TT	TT	GG	1	TT/TT/GG
	2_19	124	47.1983	47.4025	47.8625	47.1983	47.4983	47.69	45.87	46.79	48.935	46.9205	1.19646	1.37952	0.0291356	2_19	TT	TT	GG	1	TT/TT/GG
	2_20	125	46.4583	46.1325	47.74	46.4583	46.4383	47.05	43.895	47.11	48.37	46.1089	1.58306	1.95502	0.0420903	2_20	TT	TT	GG	1	TT/TT/GG
	2_36	141	43.4633	42.09	44.2375	43.4633	42.4067	43.04	41.915	46.21	42.265	43.1982	1.36425	1.55845	0.0362978	2_36	TT	TT	GG	1	TT/TT/GG
	2_73	175	44.5967	45.1375	44.9175	44.5967	45.4617	46.11	43.955	43.515	46.32	44.6019	1.11692	1.28567	0.0286896	2_73	TT	TT	GG	1	TT/TT/GG
	2_85	186	44.1233	44.1825	44.705	44.1233	44.145	44.07	42.96	44.005	45.405	44.1882	0.978388	1.01432	0.0229923	2_85	TT	TT	GG	1	TT/TT/GG
	2_92	192	45.1042	45.0787	45.7525	45.1042	44.0525	42	43.8075	45.155	46.35	45.0594	0.948251	2.1494	0.048216	2_92	TT	TT	GG	1	TT/TT/GG
	2_99	198	46.9983	48.765	47.24	46.9983	47.69	45.54	46.515	43.465	51.015	47.7097	1.8948	3.28392	0.0701842	2_99	TT	TT	GG	1	TT/TT/GG

## Sheet: Haplos_20
	Supplemental Table 4 RIL entries grouped by allele status at qtlP20
	Entry	Group	GroupID	BLUP_metan	Abs_metan	Rel_metan	Adj_metan
	1_10	1	AA	45.7674	1.17755	0.0257289	-0.0501736
	1_102	1	AA	44.279	0.426875	0.00964058	-0.0194264
	1_103	1	AA	45.1759	1.28383	0.0284185	-0.0571174
	1_105	1	AA	46.5282	1.57013	0.0337457	-0.0569618
	1_107	1	AA	45.9014	1.16655	0.0254141	-0.0506305
	1_108	1	AA	46.1899	0.917787	0.0198699	-0.0408943
	1_109	1	AA	45.9364	1.68579	0.0366983	-0.0740159
	1_111	1	AA	44.9209	1.00916	0.0224653	-0.0429003
	1_112	1	AA	43.9842	0.801436	0.018221	-0.037528
	1_115	1	AA	45.3289	1.5252	0.0336474	-0.0681109
	1_116	1	AA	45.476	0.11167	0.00245557	-0.00253352
	1_117	1	AA	44.3732	0.288031	0.00649112	-0.00819195
	1_119	1	AA	48.7687	1.78134	0.0365262	-0.0744473
	1_12	1	AA	42.6088	0.637	0.01495	-0.0290807
	1_13	1	AA	44.5392	0.71427	0.0160369	-0.031874
	1_15	1	AA	44.9692	0.551735	0.0122692	-0.0249608
	1_20	1	AA	46.5206	0.597772	0.0128496	-0.0223179
	1_21	1	AA	47.6118	1.74146	0.0365763	-0.0740181
	1_28	1	AA	45.4017	0.566167	0.0124702	-0.0260107
	1_29	1	AA	47.149	0.816176	0.0173106	-0.0293873
	1_40	1	AA	44.8115	0.356643	0.00795874	0.00171833
	1_41	1	AA	44.7951	0.587944	0.0131252	-0.0270174
	1_43	1	AA	45.2301	0.811733	0.0179467	-0.0361961
	1_46	1	AA	44.4439	1.26013	0.0283534	-0.0578252
	1_47	1	AA	48.9495	2.24657	0.0458957	-0.0865606
	1_48	1	AA	46.1391	1.22019	0.0264459	-0.0536317
	1_5	1	AA	46.458	1.45058	0.0312236	-0.0636066
	1_50	1	AA	45.5286	0.967138	0.0212424	-0.0437106
	1_51	1	AA	47.5255	0.986704	0.0207616	-0.0381126
	1_56	1	AA	47.8173	1.00529	0.0210235	-0.0410736
	1_58	1	AA	44.1433	1.49335	0.0338296	-0.0654514
	1_60	1	AA	47.0114	0.193255	0.00411081	0.00822238
	1_62	1	AA	45.4675	1.52243	0.033484	-0.06791
	1_63	1	AA	45.7936	0.735308	0.016057	-0.0223981
	1_71	1	AA	47.7816	1.94172	0.0406373	-0.0796511
	1_72	1	AA	46.2451	1.46754	0.031734	-0.061906
	1_82	1	AA	46.6823	1.40451	0.0300865	-0.0603028
	1_85	1	AA	44.7461	1.05677	0.0236171	-0.0483862
	1_90	1	AA	46.477	1.67441	0.0360265	-0.0650004
	1_96	1	AA	45.2138	2.21185	0.0489198	-0.0925868
	2_100	1	AA	45.0557	0.280539	0.00622649	-0.00908006
	2_101	1	AA	46.2169	1.26862	0.0274493	-0.054079
	2_103	1	AA	45.7535	1.12862	0.0246673	-0.0473793
	2_108	1	AA	46.3742	1.67356	0.0360883	-0.0718003
	2_109	1	AA	46.5752	1.89122	0.0406056	-0.0813217
	2_114	1	AA	42.1565	1.81546	0.0430647	-0.0837676
	2_116	1	AA	47.26	1.46155	0.0309257	-0.0630607
	2_118	1	AA	45.9721	1.11766	0.0243118	-0.0491296
	2_119	1	AA	46.1018	1.03358	0.0224195	-0.0460305
	2_14	1	AA	45.6757	0.58785	0.0128701	-0.0259224
	2_19	1	AA	46.9069	1.19646	0.0255071	-0.0526154
	2_20	1	AA	46.0952	1.58306	0.0343432	-0.0604727
	2_21	1	AA	44.2242	0.510415	0.0115415	-0.0227939
	2_22	1	AA	46.397	0.218277	0.00470455	-0.00498106
	2_26	1	AA	44.1903	0.72994	0.0165181	-0.0239144
	2_28	1	AA	43.9072	0.903614	0.0205801	-0.0381323
	2_36	1	AA	43.1841	1.36425	0.0315914	0.0177366
	2_39	1	AA	45.8394	0.498851	0.0108826	-0.0223901
	2_4	1	AA	45.8701	1.0848	0.0236494	-0.0488027
	2_42	1	AA	47.086	1.83269	0.0389223	-0.0777097
	2_47	1	AA	44.719	0.693148	0.0155001	-0.0274054
	2_48	1	AA	45.8343	1.04796	0.0228642	-0.0358851
	2_5	1	AA	46.0396	1.58523	0.0344318	-0.0687218
	2_60	1	AA	46.2708	0.881606	0.0190532	-0.0395292
	2_65	1	AA	45.4228	1.30977	0.0288351	-0.0544167
	2_66	1	AA	47.2497	1.32679	0.0280803	-0.0567213
	2_71	1	AA	46.2341	1.17502	0.0254145	-0.0512403
	2_73	1	AA	44.5851	1.11692	0.0250513	-0.0510003
	2_74	1	AA	44.1102	0.884564	0.0200535	-0.0411156
	2_8	1	AA	43.4911	0.77246	0.0177613	-0.0364889
	2_82	1	AA	44.7974	0.825929	0.018437	-0.0378903
	2_85	1	AA	44.1714	0.978388	0.0221498	-0.0417585
	2_90	1	AA	46.3706	1.27465	0.0274883	-0.0535069
	2_91	1	AA	47.5959	0.91158	0.0191525	-0.0292864
	2_92	1	AA	45.0426	0.948251	0.0210523	-0.0390519
	2_94	1	AA	44.6891	0.923656	0.0206685	-0.029939
	2_95	1	AA	45.4563	1.17356	0.0258173	-0.0511824
	2_96	1	AA	43.6134	0.166804	0.0038246	0.00638296
	2_97	1	AA	44.3447	1.60914	0.0362871	-0.0730536
	2_99	1	AA	47.6905	1.8948	0.0397312	-0.0795188
	1_101	3	aa	43.5489	0.55565	0.0127592	-0.0214612
	1_104	3	aa	43.5922	0.431846	0.00990649	0.00272131
	1_106	3	aa	45.4425	0.91411	0.0201157	-0.041521
	1_11	3	aa	42.6642	0.147686	0.00346159	-0.00589377
	1_113	3	aa	43.7979	2.01283	0.0459572	-0.0808727
	1_118	3	aa	43.6066	0.836641	0.0191861	0.0315805
	1_19	3	aa	42.7608	0.407345	0.00952614	-0.00850496
	1_26	3	aa	43.4043	0.684944	0.0157806	-0.0323668
	1_27	3	aa	42.383	0.542791	0.0128068	-0.0167432
	1_3	3	aa	43.1753	0.508187	0.0117703	-0.017623
	1_34	3	aa	44.698	1.01048	0.0226067	-0.0390392
	1_36	3	aa	43.9699	0.525933	0.0119612	-0.0248971
	1_37	3	aa	43.303	0.910512	0.0210265	0.0309568
	1_39	3	aa	44.7509	0.958022	0.0214079	0.00650994
	1_44	3	aa	42.6448	0.404206	0.00947843	-0.00432422
	1_45	3	aa	43.477	0.952536	0.021909	-0.0391945
	1_54	3	aa	43.832	0.749845	0.0171072	-0.0334291
	1_55	3	aa	43.5388	1.08658	0.0249567	-0.0486899
	1_81	3	aa	43.9259	0.939464	0.0213875	-0.0431834
	1_88	3	aa	43.4193	0.199487	0.00459443	-0.00673549
	1_97	3	aa	43.1027	0.52862	0.0122642	-0.000603499
	1_99	3	aa	44.1197	0.779546	0.0176689	-0.0338797
	2_102	3	aa	46.9845	0.995403	0.0211858	-0.033938
	2_105	3	aa	43.7037	0.510717	0.0116859	-0.0177724
	2_106	3	aa	43.4817	0.80327	0.0184738	-0.0321001
	2_107	3	aa	42.861	0.757895	0.0176826	-0.0347531
	2_11	3	aa	44.3011	0.405786	0.00915973	-0.0187042
	2_110	3	aa	44.6987	1.63065	0.0364808	-0.0735334
	2_111	3	aa	44.6128	0.310443	0.00695861	-0.0102467
	2_113	3	aa	42.1681	0.673831	0.0159796	-0.00804611
	2_115	3	aa	44.1699	0.465394	0.0105365	0.0184902
	2_117	3	aa	44.7847	0.389004	0.00868609	-0.017511
	2_13	3	aa	43.4223	0.25598	0.00589511	-0.00634727
	2_15	3	aa	44.9253	1.46228	0.0325491	-0.0663275
	2_17	3	aa	43.2779	0.985914	0.022781	-0.0412759
	2_18	3	aa	44.5587	1.04596	0.0234739	-0.0431402
	2_2	3	aa	44.2944	1.439	0.0324871	-0.0633503
	2_23	3	aa	45.1777	1.08906	0.0241061	-0.0448263
	2_29	3	aa	44.8213	0.831656	0.0185549	-0.0278297
	2_3	3	aa	44.6951	0.823196	0.018418	-0.0349607
	2_31	3	aa	42.7493	1.17252	0.0274279	-0.0374606
	2_32	3	aa	45.2368	1.26716	0.0280118	-0.0555881
	2_33	3	aa	47.7852	1.67115	0.0349721	-0.0689399
	2_34	3	aa	42.4622	0.85836	0.0202147	-0.0396471
	2_35	3	aa	44.3064	1.19612	0.0269966	-0.0525672
	2_37	3	aa	44.7752	0.688814	0.0153838	-0.0310253
	2_40	3	aa	45.442	1.22505	0.0269586	-0.0549408
	2_41	3	aa	42.2257	1.39945	0.0331422	0.0085811
	2_43	3	aa	43.1386	0.371185	0.00860447	-0.0170499
	2_44	3	aa	44.144	1.40495	0.0318264	-0.0617071
	2_50	3	aa	42.3843	1.47439	0.0347862	-0.0536362
	2_51	3	aa	44.3472	1.21402	0.0273753	-0.0549344
	2_52	3	aa	42.8277	0.562868	0.0131426	-0.0268618
	2_54	3	aa	44.7701	1.06866	0.02387	-0.0490613
	2_55	3	aa	42.8789	1.75321	0.0408874	-0.057715
	2_56	3	aa	43.0528	0.625944	0.014539	-0.0186416
	2_57	3	aa	42.6009	0.921389	0.0216284	-0.0193917
	2_58	3	aa	42.942	1.0925	0.0254414	-0.0178074
	2_59	3	aa	43.1722	1.1615	0.0269038	-0.0340277
	2_6	3	aa	43.9822	0.308062	0.00700423	-0.014246
	2_61	3	aa	45.7609	1.62808	0.035578	-0.0691379
	2_62	3	aa	43.3569	0.814021	0.0187749	-0.0295675
	2_63	3	aa	39.5005	0.966948	0.0244794	-0.0241259
	2_64	3	aa	42.984	0.517102	0.0120301	-0.00589697
	2_67	3	aa	44.3462	0.581835	0.0131203	-0.024865
	2_70	3	aa	44.6072	0.99023	0.0221989	-0.0424576
	2_72	3	aa	45.9983	0.675391	0.0146829	-0.0234809
	2_75	3	aa	41.1512	0.727546	0.0176798	-0.0335714
	2_76	3	aa	43.9557	0.50934	0.0115876	0.000180313
	2_78	3	aa	44.5283	1.58879	0.0356804	-0.0696966
	2_80	3	aa	43.574	0.459987	0.0105565	-0.0206361
	2_84	3	aa	43.0219	0.612234	0.0142308	-0.021559
	2_86	3	aa	43.4181	0.690254	0.0158978	-0.0307606
	2_9	3	aa	46.9121	0.925631	0.0197312	-0.0391552
	2_93	3	aa	44.805	0.178282	0.00397907	0.00837804

## Sheet: Haplos_18
	Supplemental Table 5 RIL entries grouped by allele status at qtlS18
	Entry	Group	GroupID	BLUP_metan	Abs_metan	Rel_metan	Adj_metan	Prot_Avg	Abs_Raw
	1_107	1	TT	45.9014	1.16655	0.0254141	-0.0506305	46.0633	1.25257
	1_109	1	TT	45.9364	1.68579	0.0366983	-0.0740159	46.1033	1.89826
	1_110	1	TT	43.3387	0.79945	0.0184465	-0.0130388	43.1317	0.820745
	1_113	1	TT	43.7979	2.01283	0.0459572	-0.0808727	43.5517	2.1458
	1_115	1	TT	45.3289	1.5252	0.0336474	-0.0681109	45.5	1.61965
	1_88	1	TT	43.4193	0.199487	0.00459443	-0.00673549	43.02	0.513144
	1_89	1	TT	46.0719	1.22287	0.0265427	-0.0480573	46.2583	1.32404
	1_96	1	TT	45.2138	2.21185	0.0489198	-0.0925868	45.2783	2.59442
	2_102	1	TT	46.9845	0.995403	0.0211858	-0.033938	47.3683	0.890153
	2_104	1	TT	44.528	1.38562	0.031118	-0.0588373	45.1683	2.74182
	2_109	1	TT	46.5752	1.89122	0.0406056	-0.0813217	46.8733	2.23616
	2_11	1	TT	44.3011	0.405786	0.00915973	-0.0187042	44.1508	0.391133
	2_112	1	TT	44.674	0.753034	0.0168562	-0.0339787	44.6983	0.760333
	2_114	1	TT	42.1565	1.81546	0.0430647	-0.0837676	41.8183	1.96123
	2_17	1	TT	43.2779	0.985914	0.022781	-0.0412759	42.9867	0.960333
	2_18	1	TT	44.5587	1.04596	0.0234739	-0.0431402	44.5483	1.10306
	2_19	1	TT	46.9069	1.19646	0.0255071	-0.0526154	47.1983	1.28416
	2_20	1	TT	46.0952	1.58306	0.0343432	-0.0604727	46.4583	1.88413
	2_22	1	TT	46.397	0.218277	0.00470455	-0.00498106	46.755	0.258489
	2_27	1	TT	42.6504	0.808157	0.0189484	0.0149309	42.5867	1.06557
	2_29	1	TT	44.8213	0.831656	0.0185549	-0.0278297	44.985	0.984099
	2_32	1	TT	45.2368	1.26716	0.0280118	-0.0555881	45.6733	1.38731
	2_36	1	TT	43.1841	1.36425	0.0315914	0.0177366	43.4633	1.94744
	2_37	1	TT	44.7752	0.688814	0.0153838	-0.0310253	44.6383	0.690704
	2_4	1	TT	45.8701	1.0848	0.0236494	-0.0488027	45.9417	1.14429
	2_40	1	TT	45.442	1.22505	0.0269586	-0.0549408	45.3367	1.35342
	2_42	1	TT	47.086	1.83269	0.0389223	-0.0777097	47.155	2.0722
	2_45	1	TT	45.9409	1.87971	0.0409158	-0.0786108	46.235	2.175
	2_46	1	TT	43.5519	1.19247	0.0273803	-0.0533183	43.33	1.165
	2_47	1	TT	44.719	0.693148	0.0155001	-0.0274054	44.785	0.736105
	2_48	1	TT	45.8343	1.04796	0.0228642	-0.0358851	45.7233	1.12213
	2_5	1	TT	46.0396	1.58523	0.0344318	-0.0687218	46.9117	2.23051
	2_50	1	TT	42.3843	1.47439	0.0347862	-0.0536362	42.0117	1.43646
	2_52	1	TT	42.8277	0.562868	0.0131426	-0.0268618	42.295	0.762201
	2_54	1	TT	44.7701	1.06866	0.02387	-0.0490613	44.5767	1.17636
	2_55	1	TT	42.8789	1.75321	0.0408874	-0.057715	42.705	1.81131
	2_57	1	TT	42.6009	0.921389	0.0216284	-0.0193917	42.395	0.85318
	2_59	1	TT	43.1722	1.1615	0.0269038	-0.0340277	43.0567	1.17202
	2_6	1	TT	43.9822	0.308062	0.00700423	-0.014246	43.84	0.187083
	2_60	1	TT	46.2708	0.881606	0.0190532	-0.0395292	46.5067	0.915508
	2_61	1	TT	45.7609	1.62808	0.035578	-0.0691379	45.5283	1.92484
	2_70	1	TT	44.6072	0.99023	0.0221989	-0.0424576	44.995	1.28024
	2_73	1	TT	44.5851	1.11692	0.0250513	-0.0510003	44.5967	1.23175
	2_74	1	TT	44.1102	0.884564	0.0200535	-0.0411156	44.0533	0.907949
	2_75	1	TT	41.1512	0.727546	0.0176798	-0.0335714	40.6683	0.565823
	2_78	1	TT	44.5283	1.58879	0.0356804	-0.0696966	44.5317	1.76544
	2_85	1	TT	44.1714	0.978388	0.0221498	-0.0417585	44.1233	1.00167
	2_86	1	TT	43.4181	0.690254	0.0158978	-0.0307606	43.2617	0.619601
	2_9	1	TT	46.9121	0.925631	0.0197312	-0.0391552	47.1767	0.863002
	2_92	1	TT	45.0426	0.948251	0.0210523	-0.0390519	45.1042	1.03859
	2_93	1	TT	44.805	0.178282	0.00397907	0.00837804	44.9867	0.453897
	2_94	1	TT	44.6891	0.923656	0.0206685	-0.029939	44.9867	1.14097
	2_97	1	TT	44.3447	1.60914	0.0362871	-0.0730536	44.3217	1.84135
	2_99	1	TT	47.6905	1.8948	0.0397312	-0.0795188	46.9983	3.10116
	1_106	3	CC	45.4425	0.91411	0.0201157	-0.041521	45.5383	0.920601
	1_108	3	CC	46.1899	0.917787	0.0198699	-0.0408943	46.3933	0.941633
	1_11	3	CC	42.6642	0.147686	0.00346159	-0.00589377	42.36	0.272305
	1_111	3	CC	44.9209	1.00916	0.0224653	-0.0429003	44.9417	1.01798
	1_112	3	CC	43.9842	0.801436	0.018221	-0.037528	43.87	0.759177
	1_116	3	CC	45.476	0.11167	0.00245557	-0.00253352	45.4433	0.183045
	1_117	3	CC	44.3732	0.288031	0.00649112	-0.00819195	44.4317	0.44554
	1_118	3	CC	43.6066	0.836641	0.0191861	0.0315805	42.485	0.959488
	1_119	3	CC	48.7687	1.78134	0.0365262	-0.0744473	49.1617	2.01867
	1_20	3	CC	46.5206	0.597772	0.0128496	-0.0223179	46.7717	0.504419
	1_29	3	CC	47.149	0.816176	0.0173106	-0.0293873	47.3967	0.626968
	1_39	3	CC	44.7509	0.958022	0.0214079	0.00650994	45.235	1.64988
	1_46	3	CC	44.4439	1.26013	0.0283534	-0.0578252	44.2217	1.3388
	1_54	3	CC	43.832	0.749845	0.0171072	-0.0334291	44.325	1.02
	1_62	3	CC	45.4675	1.52243	0.033484	-0.06791	45.2567	1.74354
	1_65	3	CC	45.6405	0.709397	0.0155432	-0.0240219	45.69	0.622308
	1_71	3	CC	47.7816	1.94172	0.0406373	-0.0796511	47.8833	2.17601
	1_74	3	CC	43.8152	1.03712	0.0236703	-0.0405129	43.6767	1.15812
	1_81	3	CC	43.9259	0.939464	0.0213875	-0.0431834	43.7583	0.933705
	1_82	3	CC	46.6823	1.40451	0.0300865	-0.0603028	46.9567	1.57392
	1_84	3	CC	44.3659	1.59767	0.0360113	-0.0717587	44.3067	1.78239
	1_90	3	CC	46.477	1.67441	0.0360265	-0.0650004	46.2683	1.97826
	1_97	3	CC	43.1027	0.52862	0.0122642	-0.000603499	42.8617	0.621347
	2_101	3	CC	46.2169	1.26862	0.0274493	-0.054079	46.4633	1.44432
	2_103	3	CC	45.7535	1.12862	0.0246673	-0.0473793	45.9333	1.27037
	2_106	3	CC	43.4817	0.80327	0.0184738	-0.0321001	43.3133	0.754722
	2_108	3	CC	46.3742	1.67356	0.0360883	-0.0718003	46.6433	1.95299
	2_113	3	CC	42.1681	0.673831	0.0159796	-0.00804611	41.8317	0.62266
	2_115	3	CC	44.1699	0.465394	0.0105365	0.0184902	44.1217	0.764039
	2_116	3	CC	47.26	1.46155	0.0309257	-0.0630607	47.6567	1.72228
	2_117	3	CC	44.7847	0.389004	0.00868609	-0.017511	44.825	0.318224
	2_119	3	CC	46.1018	1.03358	0.0224195	-0.0460305	46.3317	1.15141
	2_12	3	CC	45.5563	0.555701	0.0121981	-0.0215864	45.5983	0.424546
	2_13	3	CC	43.4223	0.25598	0.00589511	-0.00634727	43.2033	0.233286
	2_14	3	CC	45.6757	0.58785	0.0128701	-0.0259224	45.7733	0.486164
	2_15	3	CC	44.9253	1.46228	0.0325491	-0.0663275	44.7117	1.66446
	2_2	3	CC	44.2944	1.439	0.0324871	-0.0633503	44.1517	1.57142
	2_21	3	CC	44.2242	0.510415	0.0115415	-0.0227939	44.1475	0.4175
	2_23	3	CC	45.1777	1.08906	0.0241061	-0.0448263	45.2967	1.19845
	2_26	3	CC	44.1903	0.72994	0.0165181	-0.0239144	44.2117	0.783053
	2_28	3	CC	43.9072	0.903614	0.0205801	-0.0381323	43.7483	0.89333
	2_3	3	CC	44.6951	0.823196	0.018418	-0.0349607	44.705	0.845705
	2_30	3	CC	45.6399	0.613572	0.0134438	-0.0259958	45.7017	0.5085
	2_31	3	CC	42.7493	1.17252	0.0274279	-0.0374606	42.5067	1.11407
	2_33	3	CC	47.7852	1.67115	0.0349721	-0.0689399	48.02	1.80541
	2_35	3	CC	44.3064	1.19612	0.0269966	-0.0525672	44.2475	1.2325
	2_39	3	CC	45.8394	0.498851	0.0108826	-0.0223901	46.015	0.400687
	2_41	3	CC	42.2257	1.39945	0.0331422	0.0085811	42.2683	1.72126
	2_43	3	CC	43.1386	0.371185	0.00860447	-0.0170499	42.8275	0.1625
	2_44	3	CC	44.144	1.40495	0.0318264	-0.0617071	44.05	1.465
	2_51	3	CC	44.3472	1.21402	0.0273753	-0.0549344	44.145	1.31382
	2_56	3	CC	43.0528	0.625944	0.014539	-0.0186416	42.83	0.512754
	2_58	3	CC	42.942	1.0925	0.0254414	-0.0178074	42.8933	1.17854
	2_63	3	CC	39.5005	0.966948	0.0244794	-0.0241259	38.78	0.65284
	2_64	3	CC	42.984	0.517102	0.0120301	-0.00589697	42.765	0.706836
	2_65	3	CC	45.4228	1.30977	0.0288351	-0.0544167	45.555	1.50072
	2_66	3	CC	47.2497	1.32679	0.0280803	-0.0567213	48.195	1.81374
	2_67	3	CC	44.3462	0.581835	0.0131203	-0.024865	44.3233	0.581956
	2_71	3	CC	46.2341	1.17502	0.0254145	-0.0512403	47.06	1.76389
	2_72	3	CC	45.9983	0.675391	0.0146829	-0.0234809	46.2133	0.664032
	2_76	3	CC	43.9557	0.50934	0.0115876	0.000180313	43.8767	0.644856
	2_77	3	CC	46.7952	1.1594	0.024776	-0.0461333	47.125	1.29368
	2_8	3	CC	43.4911	0.77246	0.0177613	-0.0364889	43.135	0.815792
	2_80	3	CC	43.574	0.459987	0.0105565	-0.0206361	43.9167	1.01061
	2_81	3	CC	44.996	0.578872	0.012865	-0.0225567	44.59	0.396316
	2_84	3	CC	43.0219	0.612234	0.0142308	-0.021559	42.8083	0.727213
	2_90	3	CC	46.3706	1.27465	0.0274883	-0.0535069	46.4317	1.43749
	2_91	3	CC	47.5959	0.91158	0.0191525	-0.0292864	47.9417	0.650286
	2_95	3	CC	45.4563	1.17356	0.0258173	-0.0511824	45.5933	1.32052

## Sheet: Haplos_10
	Supplemental Table 6 RIL entries grouped by allele status at qtlS10
	SNP_ID	nr	Protein_Avg	Abs_MO_20_21	Entry	GroupID	Group
	Wen 1_10	9	45.91	1.26291	1_10	CC	3
	Wen 1_101	89	43.315	0.463375	1_101	CC	3
	Wen 1_104	92	43.4217	0.594339	1_104	CC	3
	Wen 1_11	10	42.36	0.272305	1_11	CC	3
	Wen 1_110	98	43.1317	0.820745	1_110	CC	3
	Wen 1_111	99	44.9417	1.01798	1_111	CC	3
	Wen 1_116	104	45.4433	0.183045	1_116	CC	3
	Wen 1_117	105	44.4317	0.44554	1_117	CC	3
	Wen 1_118	106	42.485	0.959488	1_118	CC	3
	Wen 1_119	107	49.1617	2.01867	1_119	CC	3
	Wen 1_12	11	42.2967	0.454539	1_12	CC	3
	Wen 1_20	19	46.7717	0.504419	1_20	CC	3
	Wen 1_29	28	47.3967	0.626968	1_29	CC	3
	Wen 1_30	29	45.6533	0.953741	1_30	CC	3
	Wen 1_32	31	46.32	1.85729	1_32	CC	3
	Wen 1_40	38	45.1983	0.74389	1_40	CC	3
	Wen 1_41	39	44.8533	0.301809	1_41	CC	3
	Wen 1_45	43	43.2733	0.865644	1_45	CC	3
	Wen 1_46	44	44.2217	1.3388	1_46	CC	3
	Wen 1_47	45	49.235	2.42099	1_47	CC	3
	Wen 1_56	52	48.5637	1.14125	1_56	CC	3
	Wen 1_58	53	44.01	1.495	1_58	CC	3
	Wen 1_63	57	45.94	0.706859	1_63	CC	3
	Wen 1_72	65	46.1267	1.6636	1_72	CC	3
	Wen 1_88	79	43.02	0.513144	1_88	CC	3
	Wen 1_89	80	46.2583	1.32404	1_89	CC	3
	Wen 1_99	88	44.025	0.781995	1_99	CC	3
	Wen 2_10	115	43.78	1.545	2_10	CC	3
	Wen 2_100	199	45.1342	0.19753	2_100	CC	3
	Wen 2_102	201	47.3683	0.890153	2_102	CC	3
	Wen 2_104	203	45.1683	2.74182	2_104	CC	3
	Wen 2_106	205	43.3133	0.754722	2_106	CC	3
	Wen 2_107	206	42.49	0.595	2_107	CC	3
	Wen 2_11	116	44.1508	0.391133	2_11	CC	3
	Wen 2_110	209	44.7267	1.85543	2_110	CC	3
	Wen 2_111	210	44.6283	0.309228	2_111	CC	3
	Wen 2_112	211	44.6983	0.760333	2_112	CC	3
	Wen 2_119	218	46.3317	1.15141	2_119	CC	3
	Wen 2_12	117	45.5983	0.424546	2_12	CC	3
	Wen 2_13	118	43.2033	0.233286	2_13	CC	3
	Wen 2_14	119	45.7733	0.486164	2_14	CC	3
	Wen 2_17	122	42.9867	0.960333	2_17	CC	3
	Wen 2_18	123	44.5483	1.10306	2_18	CC	3
	Wen 2_21	126	44.1475	0.4175	2_21	CC	3
	Wen 2_22	127	46.755	0.258489	2_22	CC	3
	Wen 2_23	128	45.2967	1.19845	2_23	CC	3
	Wen 2_27	132	42.5867	1.06557	2_27	CC	3
	Wen 2_3	109	44.705	0.845705	2_3	CC	3
	Wen 2_30	135	45.7017	0.5085	2_30	CC	3
	Wen 2_32	137	45.6733	1.38731	2_32	CC	3
	Wen 2_37	142	44.6383	0.690704	2_37	CC	3
	Wen 2_39	143	46.015	0.400687	2_39	CC	3
	Wen 2_40	144	45.3367	1.35342	2_40	CC	3
	Wen 2_41	145	42.2683	1.72126	2_41	CC	3
	Wen 2_42	146	47.155	2.0722	2_42	CC	3
	Wen 2_44	148	44.05	1.465	2_44	CC	3
	Wen 2_50	154	42.0117	1.43646	2_50	CC	3
	Wen 2_51	155	44.145	1.31382	2_51	CC	3
	Wen 2_52	156	42.295	0.762201	2_52	CC	3
	Wen 2_56	159	42.83	0.512754	2_56	CC	3
	Wen 2_57	160	42.395	0.85318	2_57	CC	3
	Wen 2_58	161	42.8933	1.17854	2_58	CC	3
	Wen 2_59	162	43.0567	1.17202	2_59	CC	3
	Wen 2_6	112	43.84	0.187083	2_6	CC	3
	Wen 2_60	163	46.5067	0.915508	2_60	CC	3
	Wen 2_62	165	43.1917	0.757731	2_62	CC	3
	Wen 2_63	166	38.78	0.65284	2_63	CC	3
	Wen 2_64	167	42.765	0.706836	2_64	CC	3
	Wen 2_66	169	48.195	1.81374	2_66	CC	3
	Wen 2_67	170	44.3233	0.581956	2_67	CC	3
	Wen 2_71	173	47.06	1.76389	2_71	CC	3
	Wen 2_72	174	46.2133	0.664032	2_72	CC	3
	Wen 2_74	176	44.0533	0.907949	2_74	CC	3
	Wen 2_75	177	40.6683	0.565823	2_75	CC	3
	Wen 2_76	178	43.8767	0.644856	2_76	CC	3
	Wen 2_84	185	42.8083	0.727213	2_84	CC	3
	Wen 2_9	114	47.1767	0.863002	2_9	CC	3
	Wen 2_93	193	44.9867	0.453897	2_93	CC	3
	Wen 2_97	197	44.3217	1.84135	2_97	CC	3
	Wen 1_102	90	44.815	1.11938	1_102	TT	1
	Wen 1_106	94	45.5383	0.920601	1_106	TT	1
	Wen 1_107	95	46.0633	1.25257	1_107	TT	1
	Wen 1_108	96	46.3933	0.941633	1_108	TT	1
	Wen 1_109	97	46.1033	1.89826	1_109	TT	1
	Wen 1_113	101	43.5517	2.1458	1_113	TT	1
	Wen 1_115	103	45.5	1.61965	1_115	TT	1
	Wen 1_19	18	42.505	0.25123	1_19	TT	1
	Wen 1_26	25	43.2067	0.571611	1_26	TT	1
	Wen 1_27	26	42.0383	0.354362	1_27	TT	1
	Wen 1_28	27	45.4917	0.49004	1_28	TT	1
	Wen 1_3	2	42.8117	0.246723	1_3	TT	1
	Wen 1_34	33	44.8	1.05349	1_34	TT	1
	Wen 1_35	34	45.7217	0.687269	1_35	TT	1
	Wen 1_36	35	43.7867	0.414916	1_36	TT	1
	Wen 1_37	36	43.4633	1.48122	1_37	TT	1
	Wen 1_39	37	45.235	1.64988	1_39	TT	1
	Wen 1_43	41	45.3333	0.775675	1_43	TT	1
	Wen 1_44	42	42.3917	0.317026	1_44	TT	1
	Wen 1_54	50	44.325	1.02	1_54	TT	1
	Wen 1_62	56	45.2567	1.74354	1_62	TT	1
	Wen 1_64	58	44.93	0.975944	1_64	TT	1
	Wen 1_65	59	45.69	0.622308	1_65	TT	1
	Wen 1_66	60	43.2467	0.928416	1_66	TT	1
	Wen 1_67	61	43.775	1.39453	1_67	TT	1
	Wen 1_71	64	47.8833	2.17601	1_71	TT	1
	Wen 1_73	66	45.9267	1.24112	1_73	TT	1
	Wen 1_74	67	43.6767	1.15812	1_74	TT	1
	Wen 1_75	68	44.1533	0.774514	1_75	TT	1
	Wen 1_76	69	43.7167	1.48086	1_76	TT	1
	Wen 1_81	73	43.7583	0.933705	1_81	TT	1
	Wen 1_82	74	46.9567	1.57392	1_82	TT	1
	Wen 1_84	75	44.3067	1.78239	1_84	TT	1
	Wen 1_90	81	46.2683	1.97826	1_90	TT	1
	Wen 1_92	82	43.6025	0.5125	1_92	TT	1
	Wen 1_96	86	45.2783	2.59442	1_96	TT	1
	Wen 1_97	87	42.8617	0.621347	1_97	TT	1
	Wen 2_103	202	45.9333	1.27037	2_103	TT	1
	Wen 2_105	204	43.5883	0.441689	2_105	TT	1
	Wen 2_108	207	46.6433	1.95299	2_108	TT	1
	Wen 2_109	208	46.8733	2.23616	2_109	TT	1
	Wen 2_113	212	41.8317	0.62266	2_113	TT	1
	Wen 2_114	213	41.8183	1.96123	2_114	TT	1
	Wen 2_115	214	44.1217	0.764039	2_115	TT	1
	Wen 2_116	215	47.6567	1.72228	2_116	TT	1
	Wen 2_117	216	44.825	0.318224	2_117	TT	1
	Wen 2_15	120	44.7117	1.66446	2_15	TT	1
	Wen 2_19	124	47.1983	1.28416	2_19	TT	1
	Wen 2_2	108	44.1517	1.57142	2_2	TT	1
	Wen 2_20	125	46.4583	1.88413	2_20	TT	1
	Wen 2_26	131	44.2117	0.783053	2_26	TT	1
	Wen 2_28	133	43.7483	0.89333	2_28	TT	1
	Wen 2_29	134	44.985	0.984099	2_29	TT	1
	Wen 2_31	136	42.5067	1.11407	2_31	TT	1
	Wen 2_33	138	48.02	1.80541	2_33	TT	1
	Wen 2_34	139	42.005	0.68	2_34	TT	1
	Wen 2_35	140	44.2475	1.2325	2_35	TT	1
	Wen 2_36	141	43.4633	1.94744	2_36	TT	1
	Wen 2_46	150	43.33	1.165	2_46	TT	1
	Wen 2_54	157	44.5767	1.17636	2_54	TT	1
	Wen 2_55	158	42.705	1.81131	2_55	TT	1
	Wen 2_61	164	45.5283	1.92484	2_61	TT	1
	Wen 2_65	168	45.555	1.50072	2_65	TT	1
	Wen 2_70	172	44.995	1.28024	2_70	TT	1
	Wen 2_73	175	44.5967	1.23175	2_73	TT	1
	Wen 2_78	180	44.5317	1.76544	2_78	TT	1
	Wen 2_8	113	43.135	0.815792	2_8	TT	1
	Wen 2_80	182	43.9167	1.01061	2_80	TT	1
	Wen 2_82	184	45.0183	0.751181	2_82	TT	1
	Wen 2_85	186	44.1233	1.00167	2_85	TT	1
	Wen 2_90	190	46.4317	1.43749	2_90	TT	1
	Wen 2_91	191	47.9417	0.650286	2_91	TT	1
	Wen 2_92	192	45.1042	1.03859	2_92	TT	1
	Wen 2_95	195	45.5933	1.32052	2_95	TT	1
	Wen 2_96	196	43.485	0.386092	2_96	TT	1
	Wen 2_99	198	46.9983	3.10116	2_99	TT	1

## Sheet: ANOVA
	Supplementary Table 7: ANOVA table for seed protein for 218 BARC-6/E14077 RILs and parental lines grown in three environments.
	Source	DF	Sum of Squares	Mean Squares	F Ratio	p-value	PVE
	Genotype	218	3844	17.6	11.237	<0.0001	0.613959
	Environment	2	756	377.8	240.711	<0.0001	0.120747
	GxE	414	870	2.1	1.388	<0.0001	0.138955
	Error	504	791	1.6	-	-	0.126338
	Total	1138	6261	-	-	-	-

## Sheet: ENV_MEANS
	Supplementary Table 8: Estimated protein means for 218 RIL individuals tested across three year/location environments. Confidence level 0.95, alpha level 0.05
	Environment	Emmean	SE	Lower CL	Upper CL	Group
	2020_MSU	44	0.159	43.7	44.4	a
	2021_MSU	44.2	0.166	43.8	44.6	a
	2022_MO	45.8	0.16	45.4	46.2	b

## Sheet: AMMI_Table
	Supplementary Table 9: AMMI derived ANOVA and PCA tables for seed protein measured from 218 BARC-6/E14077 RILs and parental lines grown in three environments.
	Source	Df	Sum Sq	Mean Sq	F value	Pr(>F)	Proportion	Accumulated
	ENV	2	755.522	377.761	240.084	0.000489255	NA	NA
	REP(ENV)	3	4.72037	1.57346	1.00221	0.391533	NA	NA
	GEN	216	3624.45	16.7799	10.6879	0	NA	NA
	GEN:ENV	414	869.617	2.10052	1.33792	0.000947341	NA	NA
	PC1	220	752.416	3.42007	2.18	0	70.7	70.7
	PC2	218	312.43	1.43316	0.91	0.7883	29.3	100
	Residuals	499	783.425	1.56999	NA	NA	NA	NA
	Total	1572	7102.58	4.51818	NA	NA	NA	NA
	PC	Df	Sum Sq	Mean Sq	F value	Pr(>F)	Proportion	Accumulated
	PC1	220	752.416	3.42007	2.18	0	70.7	70.7
	PC2	218	312.43	1.43316	0.91	0.7883	29.3	100

## Sheet: Haplos_2023
	Supplemental Table 10 RIL entries grown in 2023 at MI and MO field trials grouped by allele status at qtlP20, qtlS18, and qtlS10. Homozygous lines shown.
	SNP	nr	Entry#	MO_2023_Avg	MSU_2023_Avg	2023_Avg	Abs_Raw_2023	Abs_Raw_ALL	Protein_Avg_ALL	Rel_Raw_2023	Rel_Raw_Adjusted_2023	SNP_ID	Entry	Gm10_49447586_C_T	Gm18_57517100_C_T	Gm20_15908501_A_G	GroupID	Group
	1_109	97	137	47.365	47.475	47.42	0.055	1.54059	46.8417	0.00115985	0.115985	1_109	137	TT	TT	GG	1	TT/TT/GG
	2_19	124	173	46.22	47.075	46.6475	0.4275	1.00824	47.0967	0.00916448	0.916448	2_19	173	TT	TT	GG	1	TT/TT/GG
	2_36	141	192	44.885	42.29	43.5875	1.2975	1.57847	43.4342	0.0297677	2.97677	2_36	192	TT	TT	GG	1	TT/TT/GG
	2_99	198	254	45.7	49.1	47.4	1.7	1.37057	47.3658	0.035865	3.5865	2_99	254	TT	TT	GG	1	TT/TT/GG
	2_109	208	264	41.745	47.195	44.47	2.725	2.71233	45.912	0.0612773	6.12773	2_109	264	TT	TT	GG	1	TT/TT/GG
	2_114	213	270	44.47	38.605	41.5375	2.9325	2.26546	41.9617	0.0705989	7.05989	2_114	270	TT	TT	GG	1	TT/TT/GG
	1_29	28	035	44.67	47.145	45.9075	1.2375	1.20973	46.5508	0.0269564	2.69564	1_29	035	CC	CC	GG	2	CC/CC/GG
	1_119	107	148	46.86	50.33	48.595	1.735	1.86209	49.2042	0.0357033	3.57033	1_119	148	CC	CC	GG	2	CC/CC/GG
	2_66	169	220	47.755	48.105	47.93	0.175	1.76607	48.6275	0.00365116	0.365116	2_66	220	CC	CC	GG	2	CC/CC/GG
	2_71	173	225	44.49	47.845	46.1675	1.6775	1.66581	46.8592	0.0363351	3.63351	2_71	225	CC	CC	GG	2	CC/CC/GG
	1_11	10	010	41.37	44.12	42.745	1.375	1.37037	43	0.0321675	3.21675	1_11	010	CC	CC	AA	3	CC/CC/AA
	1_118	106	147	42.63	42.7	42.665	0.035	0.842792	42.7775	0.000820345	0.0820345	1_118	147	CC	CC	AA	3	CC/CC/AA
	2_41	145	196	43.95	42.695	43.3225	0.6275	1.46397	42.4417	0.0144844	1.44844	2_41	196	CC	CC	AA	3	CC/CC/AA
	2_56	159	210	41.555	44.715	43.135	1.58	1.10511	42.7333	0.0366292	3.66292	2_56	210	CC	CC	AA	3	CC/CC/AA
	2_58	161	212	46.47	46.035	46.2525	0.2175	1.78313	44.0308	0.00470245	0.470245	2_58	212	CC	CC	AA	3	CC/CC/AA
	2_63	166	217	42.775	41.3	42.0375	0.7375	2.05213	39.5008	0.0175439	1.75439	2_63	217	CC	CC	AA	3	CC/CC/AA

[truncated: 4 more sheets: NIR_CalReport, AMMI_Fig, ENV_Heat_Fig, Corr_Matrix_ENV_Fig]
